# Supplementary material for: Genetic architecture of seed protein composition in grain amaranth (Amaranthus hypochondriacus): a multi-environment genome-wide association study
Source: Front Nutr. 2026 Mar 10;13:1758193. doi: 10.3389/fnut.2026.1758193 (PMC13008625; doi:10.3389/fnut.2026.1758193)
Supplement: Supplementary file 3 [file Table_3.csv]

taxa	Albumin_E1	Albumin_E2	Globulin_E1	Globulin_E2	Glutelin_E1	Glutelin_E2	Prolamin_E1	Prolamin_E2	TotalProtein_E1	TotalProtein_E2
EC120048	49.15017462	75.49812111	37.05425	34.64874	60.91	73.815	6.54	7.33	152.5801746	187.5931211
EC120049	48.83973613	76.75	43.42995	40.60822580514	48.855	52.86	6.27	7.89	146.1331949	184.99
EC12005	51.77687233	66.42588893	72.11545	67.42725806745	43.41	53.77	4.42	5.04	169.6247935	214.5258889
EC120050	36.14901048	61.51527015	64.91575	60.69661290792	54.07	60.045	7.6	9.56	160.8476843	187.3002702
EC120051	53.37989911	87.7	92.61245	86.58370968201	56.825	65.2	7.38	8.18	207.4952934	248.03
EC120052	112.3317811	121.9336289	33.7325	31.54083870771	49.615	56.2	8.94	5.83	203.6394693	222.2136289
EC12336	63.04229724	101.6144858	50.0271	46.76935483512	51.285	61.925	9.78	10.31	172.6736055	206.7894858
EC12386	90.12805588	100.1589177	44.65565	41.74725806424	50.755	63.785	5.54	6.55	189.7743104	217.6139177
EC130389	63.06946061	82.26269197	32.6098	30.48464516274	52.42	60.54	9.38	14.33	156.5253746	197.662692
EC145973	56.3290648	87.9184378	38.728	36.20741935653	48.295	60.35	5.43	4.14	147.6526311	203.7084378
EC146493	52.6814125	88.71	63.99905	59.83370967987	53.445	65.05	6.67	7.31	174.929029	216.79
EC146494	34.05122235	61.5808446	48.10615	44.97451612848	62.29	69.145	5.59	6.62	148.6337313	198.3358446
EC146506	76.82964688	114.4992593	43.58445	40.74629032548	59.455	68.01	4.8	6.47	183.3964748	251.9192593
EC146507	53.14707024	62.24017124	52.7566	49.32354838437	54.485	70.305	4.43	7.32	163.2807082	187.0451712
EC146508	47.59798215	56.93974345	60.78545	56.83080645396	54.765	59.26	3.87	4.46	165.2473191	172.2597435
EC146509	51.11408615	52.6307236	69.21085	64.71083871306	31.64	44.25	9.8	11.31	159.7512188	179.9607236
EC146510	51.43965852	83.74972611	74.14455	69.32564515953	52.36	59.87	6.61	9.21	182.3989058	241.9097261
EC146532	41.27279783	73.18180044	71.7498	67.08209677623	52.25	63.31	5.58	6.21	168.762296	219.0718004
EC146533	53.72914241	93.41	53.86385	50.35903225803	50.145	55.135	7.72	8.81	163.8880492	211.665
EC146534	28.66317423	60.0816538	77.6517	72.60467741649	52.875	59.885	3.49	6.37	160.4224395	208.4266538
EC146535	54.05432674	96.38658137	46.71565	43.68016129122	55.375	68.29	5.92	6.27	160.7077497	213.6565814
EC146536	81.24485836	109.4156729	47.3491	44.26693548822	61.98	66.795	6.89	8.06	196.0826003	226.2406729
EC146537	126.9538223	137.75	45.1552	42.21322580835	61.71	73.8	5.77	6.28	238.2689478	268.96
EC146538	47.62475747	89.25433274	57.12895	53.41370967666	51.245	57.905	5.87	6.19	160.2057073	221.0993327
EC146539	123.3407063	151.2543327	49.94985	46.70032258458	41.895	56.275	8.84	5.06	222.57033	255.7293327
EC146540	107.9782693	119.8614153	35.6586	23.71258064133	32.455	43.435	5.52	5.33	170.5769252	217.8464153
EC146541	69.7943345	75.85123456	72.48625	67.77241935867	54.77	59.97	8.61	7.5	203.5506786	207.3112346
EC146542	101.5366705	112.82	56.22255	52.56806451606	52.105	59.28	6.86	8.31	215.0894841	240.51
EC146543	71.59060924	98.10345678	39.72195	42.92080644861	53	106.18	6.6	6.55	175.7605017	243.0034568
EC150190	64.94373302	81.75	51.0365	47.71854839079	50.735	54.44	4.71	5.18	169.9407044	196.8
EC150191	93.781917	140.6090972	44.8462	41.92674193683	29.69	40.795	12.51	13.81	179.5195514	258.8840972
EC150192	52.95304618	89.02936079	37.492	35.05112902998	56.78	60.265	7.27	6.63	153.4008956	204.2643608
EC151544	41.93247963	71.67143633	73.5626	70.70629032441	49.48	63.26	6.65	5.26	171.4854187	206.1614363
EC157313	41.5324062	77.4	52.07165	48.68500000428	54.81	67.425	7.49	9.73	154.3879618	191.535
EC157314	106.4105549	155.78	52.4373	49.03016128587	58.115	72.545	7.46	8.49	222.8995334	293.545
EC157418	76.53473031	131.72	53.45185	49.97935484154	60.97	60.66	5.56	6.18	194.9643719	248.61
EC157419	58.11408615	86.05359521	48.50785	45.35419354497	52.04	55.16	6.96	6.89	164.2108603	211.8135952
EC16328	78.56422196	92.01405859	59.3795	55.51919354925	52.665	60.445	6.31	7.93	195.1915517	225.4090586
EC18862	96.06519208	111.86	57.8345	54.06951613383	54.825	65.25	7.28	6.21	214.3171455	249.68
EC22668	35.17694994	51.69	38.7589	36.2419354818	67.97	86.645	3.45	3.55	144.2313585	201.705
EC328873	73.57004269	90.77	37.2448	34.82677419165	50.465	63.885	5.95	7.38	166.1499172	209.895
EC328874	36.98020955	68.21	52.74115	49.30629032655	52.665	55.965	6.36	7.13	147.2059264	194.155
EC328875	94.14280171	98.25465531	68.24265	63.80306451927	37.055	40.08	6.23	8.18	203.682282	203.8546553
EC328876	91.70702367	114.2145621	44.70715	41.79903225696	51.91	67.705	4.57	6.7	191.5920416	246.9695621
EC328877	90.43849437	103.12	59.0911	55.2430645182	49.78	62.28	7.84	9.62	205.4240858	243.1
EC328878	53.45750873	87.76	38.88765	36.36274193469	56.905	68.665	9.29	10.21	157.4123654	223.055
EC328879	82.79976717	88.41892627	37.52805	35.08564516488	52.72	58.575	4.46	6.4	176.4134589	200.5839263
EC328880	78.99107489	91.23	40.51505	37.88145161028	54.34	66.025	4.03	5.66	176.6979925	211.855
EC328881	89.89522701	128.91	42.62655	39.85232257602	55.125	69.07	6.59	6.31	192.9937396	253.82
EC328883	63.79705083	89.86	54.3428	50.80774193469	70.805	71.49	8.55	8.92	195.9119075	213.5
EC328885	49.77105161	120.8	56.11955	52.46451613062	52.33	67.13	9.94	11.07	166.5213384	255.33
EC328886	43.11990687	69.99928374	64.2514	55.26032257602	39.975	60.305	9.51	7.34	149.9884194	181.4742837
EC329396	63.66317423	72.89624195	45.45905	42.50661290685	49.485	62.37	6.18	6.61	163.4679592	192.116242
EC33345	40.41909197	80.11	56.61395	52.93048387473	52.135	55.04	6.7	7.17	154.2182497	208.53
EC333744	81.66550252	97.96365415	40.6232	37.98499999572	44.74	56.49	6.72	11.34	172.569947	208.8336542
EC333745	60.79161816	73.79175451	67.87185	63.45790322805	52.4	56.495	6.44	7.18	185.5276755	206.7167545
EC333747	50.19790454	76.25062609	72.1206	67.42725806745	50.46	66.665	7.64	6	178.3158257	235.8656261
EC333748	31.18781529	67.45277451	40.48415	37.84693548501	51.515	63.52	3.05	3.46	125.0538906	183.8227745
EC333799	61.83934808	92.71	46.041	43.0416129015	46.705	50.87	7.74	9.19	160.9796886	198.31
EC333958	60.75281335	87.65291023	55.33675	51.73967742291	31.275	40.735	10.48	9.37	156.2354119	210.5679102
EC338765	47.71437966	57.88712609	47.9877	44.87096774304	55.14	59.67	7.14	6.03	156.5893617	181.4471261
EC338767	61.33178114	70.8693303	69.9061	65.35629032013	38.265	51.61	5.53	6.09	172.9941647	182.2893303
EC345797	44.03764067	73.71032629	34.608	32.35887097002	53.455	67.43	6.36	5.37	137.4547912	181.1303263
EC345800	97.03531238	124.6037811	54.2913	50.75596774197	48.21	51.45	7.28	7.92	205.2314056	244.0137811
EC351945	47.6177726	82.53	45.5054	42.54112903212	53.285	60.635	5.76	6.19	150.8383998	191.035
EC519509	31.790454	62.32598213	43.2703	40.45290322698	53.62	64.81	7.99	4.31	135.4076225	178.4359821
EC519510	33.40046566	69.96273456	61.8515	55.89887096574	57.365	71.655	6.26	6.71	155.0720606	213.8677346
EC519511	47.71439679	76.1237741	40.55625	39.84887097216	56.83	60.94	11.45	12.61	157.3743251	180.0737741
EC519512	37.99146294	66.33	75.81315	70.87887097002	53.175	54	6.5	6.95	171.2686135	207.52
EC519523	68.97322468	77.25	63.4377	59.31596774304	50.415	66.03	6.85	8.11	187.8332068	227.28
EC519526	91.5036865	98.77963214	56.54185	52.86145161456	32.255	50.135	7.07	9.31	185.7211596	200.9346321
EC519527	86.63562282	118.22	54.5282	50.9803225803	47.905	56.615	5.82	6.78	193.2996909	218.445
EC519541	19.62281723	59.0725247	63.8085	59.66112903426	50.08	62.42	9.9	8.73	141.5562223	203.9425247
EC519542	36.32363213	67.10783492	61.7691	51.01483870557	60.11	71.88	11.75	15.67	161.1585425	211.0578349
IC10654	68.28094684	95.12529252	52.02015	36.12112902891	58.575	69.685	7.8	8.63	172.1649074	239.2502925
IC17935	76.00310438	116.74	60.90905	51.17016129336	54.54	68.185	6.86	5.28	190.5393051	244.845
IC17936	84.50135817	122.12	65.7346	52.79241935439	60.375	66.03	9.57	10.45	209.2671467	269.22
IC20303	90.78773768	131.65	43.0746	34.49887096788	70.525	73.665	7.2	5.78	204.3371104	260.035
IC20304	109.8455569	121.8723457	56.29465	41.07419354925	74.205	88.08	11.61	9.21	238.3128867	280.8423457
IC20306	134.5595654	172.71	74.14455	69.32564515953	56.905	61.21	7.33	6.21	270.7838127	327.14
IC21795	69.36748157	78.56	79.80955	47.64951613062	70.665	74.365	5.45	5.13	194.9627683	242.285
IC21804	45.4637175	83.77	40.7159	28.44129032334	71.91	79.815	6.18	7.67	153.0877677	215.435
IC21808	64.8661234	94.90067523	79.9795	55.51919354925	54.71	61.725	7.59	6.7	184.8184532	244.0156752
IC21931	36.49980598	68.09245896	72.56865	45.69935483619	72.575	83.795	7.19	5.11	163.7200031	239.487459
IC21938	70.7411719	100.7042985	51.2116	41.14322580942	54.5	65.28	7.43	7.55	175.3951862	244.1542985
IC21947	60.86922778	91.44	76.1376	61.55951612634	56.385	50.395	7.04	9.21	188.218959	230.285
IC21960	57.82155498	100.1430879	66.02815	52.10209677195	51.955	64.535	3.55	4.65	167.4304976	219.5280879
IC21961	95.90997284	112.1383702	63.75185	49.97935484154	51.745	64.5	7.32	9.19	206.8746144	254.9983702
IC21967	87.91618161	132.45	69.2984	55.15677419058	53.255	74.785	6.85	7.11	205.2971673	295.295
IC21973	34.98641832	73.1314892	44.52175	31.99645161135	64.28	64.185	8.08	8.94	140.5722248	204.1764892
IC24263	39.99223904	76.96123476	64.7355	56.67548386617	52.865	61.985	6.24	7.42	157.9502856	179.3562348
IC24264	71.29025999	107.7796321	72.51715	36.01758064347	55.575	68.925	10.02	6.39	174.2866937	254.8146321
IC24265	76.93441987	103.86	72.81585	58.45306451499	57.03	70.78	8.4	9.19	203.0633446	238.31
IC24266	129.0838184	139.8835201	60.19835	51.47045160921	59.08	110.02	11.96	9.31	253.5718471	339.9935201
IC258370	63.46915017	92.81	82.0807	65.18370967452	39.94	45.23	7.48	8.21	178.5773222	230.02
IC26264	51.8571998	72.95562103	66.15175	50.28999999786	55.38	70.3	5.61	9.56	165.069422	203.595621
IC26266	62.96468762	98.49812111	56.09895	38.00225806317	60.8	69.76	7.48	9.79	170.7070532	218.1381211
IC26270	41.15638339	62.52	66.95	62.595	57.99	69.66	10.93	13.89	175.0763834	195.85
IC26272	24.8661234	52.76	65.611	49.78951612848	68.595	68.66	5.4	6.21	150.5636324	185.29
IC328559	48.60690726	75.60378109	57.4019	47.8911290364	78.63	86.58	8.01	10.45	184.9780901	253.5137811
IC328896	33.27435002	61.82	53.0347	54.3974193576	54.375	68.77	5.77	6.93	149.9068052	202.45
IC329587	92.5374466	135.1383702	41.12275	32.66951612634	72.54	84.865	5.05	6.11	204.0521778	304.2733702
IC35361	65.25417152	102.35	41.7562	39.03774193683	60.995	67.875	5.37	6.11	172.1568059	227.375
IC35362	87.79976717	126.62	46.98345	36.22467742398	58.33	71.515	7.38	9.31	191.1262546	266.895
IC35363	87.72215755	121.9370567	71.4717	61.04177418951	62.29	76.77	7.54	6.81	220.9392543	282.7370567
IC35364	66.96158324	84.10389456	34.10845	31.89290322591	49.91	60.315	6	6.25	155.9898628	223.2788946
IC35365	73.13154831	108.91	42.59565	47.52870967773	56.03	64.515	6.37	5.28	184.886387	251.615
IC35365_1	39.13853318	51.72	31.9712	40.48741935225	52.85	62.85	4.76	8.39	138.7915439	162.23
IC35366	55.55607295	88.46213412	52.65875	49.23725806638	61.37	80.16	5.48	7.21	173.5351052	233.6821341
IC35367	59.77066356	72.11456789	67.99545	67.42725806745	61.04	72.38	6.13	6.21	196.9585847	204.7945679
IC35368	46.93830035	85.76	77.51265	63.80306451927	49.655	61.77	7.95	9.21	170.7977806	232.74
IC35369	112.4575087	133.7612346	67.3208	38.86516129122	66.32	80.7	7.91	8.51	227.0459316	282.5912346
IC35370	138.621265	167.52	54.4458	45.12983870664	58.54	62.355	7.72	6.11	251.7450643	288.995
IC35371	55.0097012	72.35	76.9204	71.91435483405	50.425	56.115	6.07	7.21	186.1821206	224.145
IC35372	86.59681801	121.4156729	65.47195	61.21435483512	46.98	60.055	6.49	8.57	203.6331263	261.4606729
IC35373	103.2623205	107.692346	50.60905	40.57370967987	59.49	74.41	4.72	5.86	209.604937	243.352346
IC35374	67.73767947	103.87	46.42725	43.40403226017	52.18	62.91	8.03	9.19	173.0193641	224.71
IC35375	61.41249515	80.7	51.4382	47.13177419379	60.375	68.545	5.69	6.31	176.4201475	211.895
IC35376	75.11059371	109.5	59.2147	44.7674193576	54.875	66.285	4.52	6.18	180.9930489	259.315
IC35377	84.81179666	122.7691346	64.67885	50.84225805996	51.635	60.465	7.58	7.53	196.8224956	241.3341346
IC35378	109.8409003	108.49	65.1578	51.29096774625	76.785	77.045	5.85	8.19	245.7375491	262.805
IC35379	131.8432286	143.7	62.29955	43.80096774411	48.57	61.785	3.67	4.5	229.5670996	282.925
IC35380	97.26814125	129.631696	53.251	40.15951612848	58.74	71.5	7.71	7.36	205.4206502	257.451696
IC35381	100.8606907	115.1059834	70.0709	60.69661290792	70.325	75.72	7.27	5.87	241.4843645	273.1859834
IC35382	131.6740396	161.2546553	40.5614	35.03387097216	51.81	60.36	6.11	4.19	225.9739679	281.2246553
IC35383	37.15948778	73.37	73.19695	51.10112903319	82.075	86.46	6.75	7.06	179.0490039	227.35
IC35413	72.43073341	108.3728375	49.7902	39.81435483726	57.535	60.31	8.11	6.45	179.4198194	232.4728375
IC35414	52.6814125	96.46923456	42.3845	34.80951613383	49.575	63.55	5.89	6.52	144.2933659	218.3292346
IC35415	133.6243694	142.2111782	61.80515	40.45290322698	81.265	89.77	9.91	5.31	266.8065379	308.8211782
IC35416	55.08731083	87.65	69.1851	69.49822580514	61.995	74.4	9.75	10.39	199.0007696	246.31
IC35417	62.26620101	106.91	56.29465	52.63709677623	49.015	60.715	9.73	10.18	175.6706992	240.795
IC35419	36.81024447	76.71	45.92255	36.19016128908	52.71	66.15	7.09	6.34	134.1908896	192.68
IC35420	55.0097012	82.3212789	61.3468	49.65145160814	57.41	62.49	7.61	8.45	171.588841	220.5912789
IC35421	62.14978657	100.0326126	69.07695	54.9496774197	67.265	70.89	6.8	8.74	193.2757185	254.1826126
IC35422	72.00620877	76.15	50.00135	56.3820967773	52.1	63.98	7.64	8.78	190.2945959	207.95
IC35423	36.96546372	77.10598342	41.6017	32.15177418951	50.37	57.62	9.34	8.98	130.0625605	190.2159834
IC35424	121.8176174	123.8512346	71.52835	57.24499999572	54.085	68.935	7.38	6.64	242.7270618	259.9862346
IC35426	54.73185875	78.36591858	85.4488	71.22403226124	46.795	51.705	3.13	5.26	178.6174322	234.7309186
IC35428	37.58634071	74.41892627	52.3446	39.31387096788	75.53	87.985	6.83	8.81	160.7707135	214.5639263
IC35430	52.6814125	92.69234598	73.41325	59.00532257709	60.5	67.02	5.59	6.26	180.0438139	236.762346
IC35431	54.62165308	62.9627346	50.9953	45.75112902891	76.335	82.31	4.32	6.16	182.7856137	213.4027346
IC35432	38.49592549	67.3212789	69.9061	65.35629032013	62.87	70.31	3.94	5.1	173.173309	217.1312789
IC35492	28.61389212	41.37283746	66.6307	52.66470967452	51.015	64.385	10.03	10.2	144.3470642	189.5178375
IC35493	113.1393093	130.34	70.12755	58.82583871413	50.625	56.69	6.85	6.43	231.7003308	253.59
IC355201	87.68335274	111.9612348	73.1609	65.51161290792	54.595	66.705	6.07	4.5	216.3770266	263.1162348
IC35770	118.9732247	128.8071224	64.93635	51.08387096574	55.325	67.46	7.4	8.78	234.7448197	276.5971224
IC35774	119.6565774	121.44	63.3553	59.22967741542	74.41	80.04	5.59	6.12	261.1619537	273.75
IC35775	64.26308966	96.2487339	60.74425	47.16629031906	52.515	65.08	7.49	6.17	173.2465843	219.1587339
IC35776	18.22273962	47.76913457	48.31215	47.09725806852	48.805	59.67	10.21	9.04	126.1445497	177.6691346
IC35777	112.6348467	132.397326	74.2939	59.83370967987	57.035	69.31	8.05	8.23	239.8524632	266.787326
IC35780	95.94877765	126.2401712	69.834	55.65725805996	56.62	64.29	7.3	7.09	217.6644766	251.3801712
IC361853	50.35312379	92.21529166	64.9518	54.9496774197	40.525	52.665	4.52	5.73	152.4590557	223.5302917
IC36830	87.8106325	118.8823482	53.3952	51.84322580835	36.905	44.86	5.75	15.56	184.300758	245.5623482
IC36831	77.55529686	98.18180044	78.2388	57.74548387473	46.485	54.4	9.23	8.4	193.2344546	239.2318004
IC36832	121.9185099	155.5808446	49.19795	38.29564516167	51.14	60.505	11.4	13.94	224.225535	289.0758446
IC36833	57.02755142	66.10389456	72.89825	58.52209677516	51.83	62.145	6.94	7.07	176.5681607	216.5388946
IC36834	117.8346915	146.9548	27.92845	73.29499999893	54.095	68.58	5.69	6.3	253.7308026	252.0948
IC36835	128.3116995	160.2134651	80.38635	65.52887096574	57.03	66.64	6.99	9.16	260.3782945	314.8534651
IC38039	84.34613892	125.0293608	62.11415	48.4433870985	58.29	73.415	6.61	6.5	199.5507984	276.0643608
IC38054	68.97943345	73.01405859	48.69325	45.52677419058	53.64	64.56	4.29	6.18	174.1854191	197.3440586
IC38055	31.07146009	72.91350784	60.85755	37.63983871413	50.625	64.045	4.15	5.87	124.9324816	173.5885078
IC38056	113.1975165	121.4692346	51.27855	44.09435484261	65.16	73.405	6.67	6.31	230.816047	279.7242346
IC38057	101.3038417	132.2487339	77.80105	63.11274193683	52.775	71.65	7.33	7.61	226.9464761	293.7587339
IC38058	85.89833139	118.1059257	40.2112	34.70596773876	69.865	76.47	6.89	7.07	198.6927579	251.2259257
IC38160	58.45983702	101.6522032	74.63895	62.07725806317	54.445	61.58	5.35	6.06	182.7172026	248.8322032
IC38161	75.11059371	114.65	64.67885	60.47225805996	70.33	78.21	8.4	8.22	216.6362926	270.58
IC38162	119.3996896	153.2367496	47.75595	35.9830645182	52.695	62.5	7.12	5.76	216.580281	254.3967496
IC38163	49.54326737	86.14776014	71.27085	47.37338709957	73.89	80.64	5.41	9.41	178.0368158	247.7877601
IC38164	24.83973613	66.10592565	85.07285	79.54241935653	60.37	70.51	6.76	6.17	174.5683024	248.8759257
IC38166	54.23360497	64.11456789	35.40625	33.10096774518	54.525	62.67	6.03	6.65	149.1613648	178.0445679
IC38192	116.3989135	141.62	60.95025	56.98612903212	60.285	69.655	5.66	5.87	241.5195407	275.775
IC38193	61.37369034	89.86141525	74.24755	62.68129031799	35.925	47.55	4.34	8.57	166.7282961	207.4714153
IC396983	50.89639115	82.6522032	78.21305	73.12241935332	61.995	79.63	5.9	6.46	194.7232908	255.1622032
IC41767	66.41831587	100.0326126	83.89865	68.8079032227	51.64	66.81	5.45	7.93	194.9599288	266.2526126
IC41768	62.96468762	85.03441735	44.0119	34.41258064989	51.67	57.45	7.35	7.64	157.7194547	200.7844174
IC41769	151.5739232	162.1589177	57.63365	50.03112903426	70.615	77.18	4.87	5.79	279.0123282	303.0589177
IC41996	27.17811409	60.95480004	54.4561	50.91129032013	59.825	72.725	8.83	8.62	148.7004976	208.6198
IC41997	37.85797439	67.03441735	63.1184	61.90467741756	60.245	66.91	7.74	7.13	170.1261285	216.4644174
IC41998	61.45129996	94.65	75.58655	61.04177418951	57.75	65.265	6.44	6.25	189.0283967	236.735
IC41999	43.51920838	79.2367496	76.77105	62.14629032334	54.77	66.09	3.84	4.1	166.6632586	209.7067496
IC42000	47.6903376	74.05359521	72.56865	59.1779032227	73.78	88.505	5.94	6.25	188.8619505	254.0185952
IC42001	54.36476523	90.6144858	69.6177	53.53451612955	71.315	79.02	13.66	9.21	194.9311631	245.2644858
IC467910	52.23942569	79.1237741	71.15755	56.89983871413	53.08	59.75	8.68	7.41	173.0854472	218.0337741
IC47436	57.33798991	98.98277813	53.0759	38.07129032334	53.7	60.575	6.88	9.71	157.4520401	223.2177781
IC47437	44.10554909	73.873844	84.6969	65.70145161135	58.205	72.75	3.47	6.36	174.0063555	243.203844
IC547510	54.73806752	91.46	95.17715	65.87403225696	55.23	67.03	6.37	7.09	184.7430854	258.43
IC547511	97.07411719	133.2487339	66.39895	49.56516129015	69.81	82	6.33	9.86	224.6836512	288.3587339
IC582932	70.10477299	98.6714363	66.5174	66.04661290257	66.61	74.05	3.21	4.39	208.5090024	235.0714363
IC582935	98.9216143	107.4981211	62.95875	49.23725806638	53.39	68.08	5.29	5.25	208.7306466	250.5281211
NAIP42	49.57702755	60.98277813	75.94705	68.11758064989	59.58	72.145	7.79	6.15	187.6817946	210.1077781
NAIP46	75.0717889	106.9184378	71.2863	61.83564515739	35.855	50.495	6.54	6.75	181.6782584	239.8934378
NAIP49	51.50756694	75.76	62.40255	66.04661290257	69.275	78.04	9.45	7.6	198.8167963	211.61
