# Supplementary material for: Genetic architecture of seed protein composition in grain amaranth (Amaranthus hypochondriacus): a multi-environment genome-wide association study
Source: Front Nutr. 2026 Mar 10;13:1758193. doi: 10.3389/fnut.2026.1758193 (PMC13008625; doi:10.3389/fnut.2026.1758193)
Supplement: Supplementary file 4 [file Table_4.csv]

GO Category	GO ID	GO Term	Gene Ratio	Background Ratio	P-value	Adjusted P-value	Q-value	Gene Count	Gene IDs
CC	GO:0005643	nuclear pore	1/7	13/2453	3.66e-02	7.58e-02	5.32e-02	1	AH013394
CC	GO:0005737	cytoplasm	2/7	132/2453	5.05e-02	7.58e-02	5.32e-02	2	AH005322/AH005464
MF	GO:0042393	histone binding	2/26	25/9848	1.94e-03	3.49e-02	1.63e-02	2	AH004234/AH004235
MF	GO:0004812	aminoacyl-tRNA ligase activity	2/26	47/9848	6.74e-03	5.67e-02	2.65e-02	2	AH000113/AH005464
MF	GO:0043565	sequence-specific DNA binding	3/26	169/9848	9.66e-03	5.67e-02	2.65e-02	3	AH005461/AH013418/AH022443
MF	GO:0004571	mannosyl-oligosaccharide 1,2-alpha-mannosidase activity	1/26	5/9848	1.31e-02	5.67e-02	2.65e-02	1	AH013474
MF	GO:0004664	prephenate dehydratase activity	1/26	6/9848	1.57e-02	5.67e-02	2.65e-02	1	AH000099
MF	GO:0000166	nucleotide binding	2/26	90/9848	2.33e-02	6.99e-02	3.27e-02	2	AH000113/AH005464
MF	GO:0046923	ER retention sequence binding	1/26	14/9848	3.64e-02	8.44e-02	3.95e-02	1	AH002203
MF	GO:0015171	amino acid transmembrane transporter activity	1/26	15/9848	3.89e-02	8.44e-02	3.95e-02	1	AH005486
MF	GO:0016740	transferase activity	1/26	18/9848	4.65e-02	8.44e-02	3.95e-02	1	AH005330
MF	GO:0003700	DNA-binding transcription factor activity	3/26	313/9848	4.82e-02	8.44e-02	3.95e-02	3	AH005461/AH013418/AH022443
MF	GO:0016831	carboxy-lyase activity	1/26	20/9848	5.15e-02	8.44e-02	3.95e-02	1	AH002195
