# Supplementary material for: Genetic architecture of seed protein composition in grain amaranth (Amaranthus hypochondriacus): a multi-environment genome-wide association study
Source: Front Nutr. 2026 Mar 10;13:1758193. doi: 10.3389/fnut.2026.1758193 (PMC13008625; doi:10.3389/fnut.2026.1758193)
Supplement: Supplementary file 5 [file Table_5.csv]

Pathway ID	Pathway Name	Gene Ratio	Background Ratio	P-value	Adjusted P-value	Q-value	Gene Count	Gene IDs
map00970	00970	3/15	49/4200	6.15e-04	1.97e-02	1.68e-02	3	AH000113/AH005464/AH005467
mappath:ko00970	path:ko00970	3/15	49/4200	6.15e-04	1.97e-02	1.68e-02	3	AH000113/AH005464/AH005467
